# Supplementary material for: Incorporating Genome-Wide Association Mapping Results Into Genomic Prediction Models for Grain Yield and Yield Stability in CIMMYT Spring Bread Wheat
Source: Front Plant Sci. 2020 Mar 4;11:197. doi: 10.3389/fpls.2020.00197 (PMC7064468; doi:10.3389/fpls.2020.00197)
Supplement: Supplementary file 1 [file Data_Sheet_1.zip]

Archive with 13 entries (13 files):
- Figures S1-9.PDF
- Table S1.XLSX
- Table S10.pdf
- Table S11.pdf
- Table S12.pdf
- Table S2.XLSX
- Table S3.pdf
- Table S4.XLSX
- Table S5.XLSX
- Table S6.XLSX
- Table S7.pdf
- Table S8.XLSX
- Table S9.pdf
