# Supplementary material for: Incorporating Genome-Wide Association Mapping Results Into Genomic Prediction Models for Grain Yield and Yield Stability in CIMMYT Spring Bread Wheat
Source: Front Plant Sci. 2020 Mar 4;11:197. doi: 10.3389/fpls.2020.00197 (PMC7064468; doi:10.3389/fpls.2020.00197)
Supplement: Supplementary file 1 [file Data_Sheet_1.zip › Table S2.XLSX]

## Sheet: Sheet1
S2 Table	Pearson's correlations among adjusted means of traits in EYTs
EYT2011-12
	GYB-5IR	GYF-5IR	GYB-2IR	GYHS	GYSD	DHB-5IR	DHF-5IR	DHB-2IR	DHHS	DHSD	PHB-5IR	PHF-5IR	PHB-2IR	PHHS	PHSD
GYB-5IR		1.9247e-27	1.4034e-06	3.9673e-17	0.51817	0.0094925	0.011817	0.01162	8.6371e-06	0.0029637	4.6142e-08	5.1273e-07	0.98099	1.2383e-13	0.0029637
GYF-5IR	0.41074		0.010061	4.5344e-29	3.318e-18	0.00034684	2.732e-09	4.9059e-15	0.031723	0.00024746	0.25161	0.0080768	0.084522	8.5126e-13	0.00024746
GYB-2IR	0.18935	0.10143		4.8906e-16	4.8561e-11	5.0832e-08	2.2985e-14	0.043754	0.00043006	4.6254e-15	0.0019734	0.13005	8.7629e-111	5.989e-14	4.6254e-15
GYHS5IR	0.3242	0.42141	0.31255		4.3517e-22	5.5627e-07	1.915e-11	4.5635e-08	2.277e-05	6.714e-09	0.15583	0.84364	1.6651e-06	3.0697e-25	6.714e-09
GYSD	-0.025588	0.33385	0.25549	0.36829		3.1265e-18	1.952e-26	8.4077e-29	4.0408e-25	6.8114e-17	0.00084997	0.27215	4.4624e-08	0.0063455	6.8114e-17
DHB-5IR	0.10246	-0.14066	-0.21281	-0.19588	-0.3341		1.6143e-139	1.1477e-102	2.6028e-86	1.9334e-119	0.49463	0.8527	2.6736e-27	0.005901	1.9334e-119
DHF-5IR	0.10033	-0.23374	-0.29731	-0.26282	-0.40568	0.79606		8.497e-120	3.6533e-63	8.2852e-117	0.11071	0.029206	2.6136e-36	0.0061614	8.2852e-117
DHB-2IR	0.099696	-0.3021	0.079549	-0.21354	-0.41954	0.7173	0.75958		1.0154e-62	8.1195e-83	0.00043818	0.025526	0.00041227	0.67227	8.1195e-83
DHHS	0.17497	-0.084783	-0.13856	-0.16633	-0.39284	0.67425	0.60079	0.59494		2.1552e-95	0.089609	0.25209	1.2536e-19	0.013454	2.1552e-95
DHSD	0.11728	-0.14405	-0.30237	-0.22612	-0.32116	0.7547	0.75341	0.66351	0.69932		0.062201	0.84073	6.7814e-37	0.01302	0
PHB-5IR	0.21396	0.045276	0.12181	-0.056034	-0.13124	0.026981	0.063508	0.13826	0.067049	0.073586		9.2405e-73	2.9686e-13	9.4211e-20	0.062201
PHF-5IR	0.19708	0.10446	0.059813	0.0077996	-0.043403	-0.0073422	0.08682	0.088143	-0.045301	0.0079465	0.63157		1.2281e-09	2.9063e-16	0.84073
PHB-2IR	-0.00094422	0.068135	0.73658	0.18774	0.21386	-0.40912	-0.47191	-0.13899	-0.34748	-0.47179	0.2826	0.23704		1.9551e-18	6.7814e-37
PHHS	0.28737	0.27707	0.29027	0.39347	0.10753	-0.10847	-0.10885	-0.016714	-0.0975	-0.097884	0.34809	0.31508	0.33626		0.01302
PHSD	0.11728	-0.14405	-0.30237	-0.22612	-0.32116	0.7547	0.75341	0.66351	0.69932	1	0.073586	0.0079465	-0.47179	-0.097884
EYT2012-13
	GYB-5IR	GYF-5IR	GYB-2IR	GYSD	GYHS	DHB-5IR	DHF-5IR	DHB-2IR	DHSD	DHHS	PHB-5IR	PHF-5IR	PHB-2IR	PHSD	PHHS
GYB-5IR		2.7279e-40	2.3801e-05	0.56518	0.95914	1.3933e-07	3.8314e-05	4.61e-07	0.0083032	0.004372	2.4797e-05	0.023093	0.39033	0.23855	0.00090592
GYF-5IR	0.42153		0.33531	0.36091	0.78593	0.027175	0.20233	0.013022	0.077878	0.017529	0.069423	0.00014679	0.12106	0.45933	0.71562
GYB-2IR	0.13997	0.032063		1.0538e-10	0.64832	7.5831e-51	2.0748e-30	8.9291e-50	9.242e-68	1.6605e-60	0.8077	0.12072	3.2061e-50	1.4909e-15	0.023944
GYSD	0.019144	0.030405	0.21254		2.961e-07	6.3991e-16	1.0263e-17	2.7932e-15	1.9318e-12	1.1438e-16	0.07291	0.95867	9.7464e-05	2.1795e-52	5.5696e-06
GYHS	-0.0017052	-0.0090404	-0.015181	0.16939		0.0030272	0.97514	0.01279	0.0087446	0.02441	1.1753e-15	1.0714e-09	0.51009	0.0089016	5.3907e-82
DHB-5IR	0.17443	0.073635	-0.47083	-0.26492	0.098728		9.1713e-299	2.8772e-292	1.7299e-230	1.3492e-183	1.1001e-13	9.7344e-06	1.3795e-25	1.4182e-09	0.00058044
DHF-5IR	0.13642	0.04242	-0.36803	-0.27959	0.0010374	0.88398		1.5855e-238	1.0041e-177	1.1612e-141	6.4398e-05	0.027349	1.4631e-23	9.8532e-07	0.6703
DHB-2IR	0.16684	0.082608	-0.46559	-0.25876	0.08282	0.88	0.83734		2.5655e-240	1.4863e-190	1.0755e-09	0.00138	1.6141e-26	1.0276e-08	0.0011452
DHSD	0.087692	0.058639	-0.53368	-0.23114	0.087109	0.83056	0.76908	0.83896		1.3751e-209	5.6537e-08	0.0057428	1.5226e-26	7.1595e-08	1.5861e-06
DHHS	0.094655	0.078947	-0.50788	-0.27074	0.074811	0.77818	0.71349	0.78622	0.80791		8.5776e-09	0.0010226	1.2885e-22	3.8425e-14	0.0005272
PHB-5IR	0.13967	0.060383	-0.0081019	0.059644	0.26187	0.24419	0.13243	0.20112	0.17926	0.18988		5.6292e-117	2.8077e-38	3.415e-10	2.112e-66
PHF-5IR	0.075517	0.12587	0.05162	-0.0017249	0.20092	0.14684	0.073349	0.10629	0.091749	0.109	0.6658		5.7011e-50	1.6734e-08	6.6652e-40
PHB-2IR	-0.028589	0.051572	0.46703	0.12917	0.021924	-0.33865	-0.32398	-0.34423	-0.34404	-0.3173	0.4114	0.46597		4.4389e-30	5.7359e-21
PHSD	0.039218	0.024627	0.26094	0.47611	-0.086908	-0.20002	-0.16185	-0.18909	-0.17789	-0.24792	0.20674	0.18619	0.36606		1.2735e-08
PHHS	-0.11012	0.012127	-0.075057	0.15033	0.5786	0.11447	0.014171	0.10806	0.15877	0.11501	0.52901	0.4196	0.30523	0.1877
EYT2013-14
	GYB-5IR	GYF-5IR	GYB-2IR	GYSD	GYHS	DHB-5IR	DHF-5IR	DHB-2IR	DHSD	DHHS	PHB-5IR	PHF-5IR	PHB-2IR	PHSD	PHHS
GYB-5IR		3.2899e-33	0.00079122	0.3374	2.716e-05	0.005147	0.004376	0.00042096	0.00052205	2.1574e-05	0.25116	0.08312	0.001225	0.00054632	0.54982
GYF-5IR	0.36976		1.9144e-10	4.1521e-05	1.3726e-13	0.30281	0.14947	0.0044162	0.025835	2.5737e-06	0.98385	7.3611e-13	0.00030639	0.77287	1.9794e-05
GYB-2IR	0.10686	0.20128		1.3909e-81	9.9524e-21	3.5593e-44	2.4657e-47	2.2205e-44	4.6677e-42	2.3428e-36	0.00269	0.836	4.9435e-60	1.619e-34	9.0391e-05
GYSD	0.030629	0.13034	0.55814		2.4291e-06	1.7246e-97	1.9812e-101	6.0795e-85	6.3812e-93	8.7877e-62	4.5662e-13	0.071545	2.1507e-47	4.8643e-127	0.058009
GYHS	0.1334	0.23303	0.29166	0.1497		0.00039262	0.0020747	0.00027181	0.0031242	4.9351e-06	0.091249	0.00092276	1.4367e-09	0.47467	3.7279e-51
DHB-5IR	0.089168	0.032898	-0.42404	-0.6008	-0.11285		1.9814e-265	0	2.9767e-261	5.6352e-246	6.9027e-14	0.068804	9.996e-56	9.4116e-69	0.018575
DHF-5IR	0.090819	-0.046008	-0.43799	-0.61045	-0.098103	0.8422		1.1883e-250	9.1418e-241	6.4635e-143	3.0868e-15	0.00032546	3.9177e-51	9.8406e-75	0.0090162
DHB-2IR	0.11227	0.090727	-0.42497	-0.56769	-0.11588	0.88833	0.82972		0	1.3644e-282	7.1393e-12	0.00016736	2.2302e-55	5.0568e-67	0.049236
DHSD	0.11045	0.071084	-0.41431	-0.58918	-0.094168	0.83878	0.82075	0.88574		4.2451e-226	9.4922e-12	5.9252e-06	3.1097e-53	6.0471e-71	0.006638
DHHS	0.13504	0.14933	-0.3864	-0.49461	-0.14509	0.82554	0.69537	0.85545	0.80647		3.2845e-08	0.0030981	1.5759e-45	1.8575e-48	0.4436
PHB-5IR	0.036635	-0.00064653	-0.095623	-0.22809	0.053895	0.23581	0.24794	0.21632	0.21506	0.1751		3.6117e-36	0.00086233	0.80533	1.0976e-19
PHF-5IR	0.055298	0.22609	-0.006611	-0.0575	0.10551	0.058064	0.1144	0.11977	0.14388	0.09425	0.38544		0.00021238	0.036158	1.5001e-13
PHB-2IR	-0.10297	0.1149	0.48829	0.43824	0.19146	-0.47216	-0.45394	-0.47081	-0.46241	-0.4301	0.10611	0.11787		1.0965e-87	7.0773e-16
PHSD	-0.11006	0.0092171	0.37679	0.66605	0.022828	-0.51855	-0.53766	-0.51278	-0.52569	-0.44279	0.0078705	0.066835	0.57526		0.023744
PHHS	-0.019097	0.13565	0.12454	-0.060483	0.45403	0.075069	0.083253	0.062741	0.086526	-0.024463	0.28395	0.23267	0.25347	0.07212
EYT2014-15	GYB-5IR	GYF-5IR	GYB-2IR	GYSD	GYHS	DHB-5IR	DHF-5IR	DHB-2IR	DHSD	DHHS	PHB-5IR	PHF-5IR	PHB-2IR	PHSD	PHHS
GYB-5IR		6.1179e-67	5.9722e-39	0.13633	3.584e-07	6.131e-46	2.2984e-43	1.0075e-49	1.0175e-35	2.1464e-34	0.046871	0.13778	0.25878	0.96096	0.90934
GYF-5IR	0.52192		4.0642e-27	0.00066666	1.6895e-12	9.9159e-25	6.0166e-22	3.9947e-24	3.1936e-21	1.8519e-18	0.0024357	2.4345e-08	0.048779	0.0004098	1.9376e-05
GYB-2IR	0.40731	0.34124		5.6481e-11	2.1247e-05	0.0029439	0.010242	3.6457e-06	0.44748	0.00012216	0.013664	0.0045654	7.2422e-07	2.4158e-11	0.13007
GYSD	0.048569	0.11068	0.21136		2.5308e-05	0.025132	0.34467	0.019784	0.60026	0.25011	0.084814	0.14738	0.44514	4.1399e-08	0.019063
GYHS	0.16492	0.22725	0.13804	0.13677		1.2202e-07	0.019638	1.2285e-07	5.5716e-05	9.8631e-07	0.048528	0.38346	0.13102	2.6546e-08	1.7101e-35
DHB-5IR	0.44027	0.32578	0.096784	0.072962	0.17132		2.3281e-244	3.891e-308	2.4546e-250	6.4181e-173	0.0069925	0.28331	0.053949	0.019606	0.64134
DHF-5IR	0.42855	0.30656	0.08362	0.030823	0.07601	0.83344		7.9433e-188	2.866e-183	6.8795e-113	0.096838	0.84864	0.007034	0.79842	0.11909
DHB-2IR	0.45671	0.32172	0.15022	0.07592	0.17128	0.88122	0.77281		7.311e-296	1.7868e-221	0.02634	0.083466	0.033685	0.049106	0.31368
DHSD	0.39072	0.30131	0.024779	0.017095	0.13092	0.83871	0.76691	0.87333		5.2599e-198	0.0075571	0.219	0.12798	0.82222	0.98137
DHHS	0.38364	0.28024	0.12485	0.037508	0.15867	0.75283	0.64715	0.81143	0.78538		0.1147	0.0042955	0.14651	0.0005422	0.0789
PHB-5IR	0.064773	0.098652	0.080322	-0.056182	0.064293	0.087826	0.05413	0.072371	0.086984	0.051429		2.0086e-26	3.0483e-20	0.028247	8.7247e-13
PHF-5IR	0.048391	0.18048	0.092334	-0.047243	0.028428	-0.034993	-0.0062267	-0.056426	-0.040087	-0.092963	0.33684		5.6246e-30	0.13036	7.3624e-21
PHB-2IR	-0.03683	0.064222	0.1606	0.024907	0.049238	-0.062814	-0.087762	-0.069207	-0.049629	-0.047344	0.29404	0.35867		0.091091	1.6126e-19
PHSD	0.0015971	0.1149	0.21532	0.17752	0.18	0.07603	0.0083321	0.064129	0.0073304	0.11249	0.071482	-0.049322	0.055084		0.018781
PHHS	0.0037148	0.1387	0.049359	0.076371	0.38953	-0.015197	-0.050816	-0.032862	-0.00076185	-0.057279	0.23011	0.29864	0.28853	0.076551
EYT2015-16	GYB-5IR	GYF-5IR	GYB-2IR	GYSD	GYHS	DHB-5IR	DHF-5IR	DHB-2IR	DHSD	DHHS	PHB-5IR	PHF-5IR	PHB-2IR	PHSD	PHHS
GYB-5IR		0.00018808	0.063787	0.18721	1.2035e-16	2.1143e-05	0.0021176	0.00010323	0.020539	3.8481e-05	3.5226e-07	0.39248	0.86746	0.2958	0.59061
GYF-5IR	0.12935		0.6352	0.014855	4.8365e-06	0.0067032	0.39916	0.55088	0.92839	0.10644	0.3587	2.1453e-05	0.049065	4.3648e-06	0.023574
GYB-2IR	0.064411	-0.016501		1.4826e-89	0.049743	2.4381e-17	9.8696e-51	7.7188e-39	1.5696e-30	3.801e-25	0.57828	4.9285e-13	2.2159e-33	3.6094e-16	0.0016346
GYSD	-0.045851	0.084578	0.62097		0.00037211	2.9575e-36	9.3787e-69	8.2225e-80	1.1496e-70	1.2395e-40	0.099368	2.0722e-10	3.5703e-22	7.3616e-31	0.019126
GYHS	0.28223	-0.15802	0.068173	-0.12333		0.00093974	0.44559	0.49809	0.53561	0.6474	9.4667e-06	0.021206	0.72098	1.1593e-10	1.517e-18
DHB-5IR	0.14711	-0.094098	-0.28836	-0.41725	0.11468		1.1715e-128	1.1305e-197	8.0046e-105	1.1366e-116	1.7698e-11	0.037359	2.1345e-08	8.2119e-19	0.0095442
DHF-5IR	0.10659	-0.029321	-0.48762	-0.55708	0.026528	0.7111		8.1832e-172	6.5502e-109	1.5137e-91	4.5768e-05	2.1273e-05	4.8106e-26	4.1367e-22	0.19153
DHB-2IR	0.13445	-0.020744	-0.43108	-0.59281	0.023563	0.81443	0.78178		4.8495e-162	1.7779e-161	3.2491e-08	0.00075424	1.8169e-22	4.3134e-18	0.80371
DHSD	0.080441	-0.0031261	-0.38407	-0.56358	0.021545	0.66	0.66954	0.76775		2.1184e-98	0.0013575	5.5428e-07	2.3459e-26	1.4291e-11	0.53522
DHHS	0.14245	-0.056112	-0.34895	-0.44032	-0.015908	0.68672	0.62639	0.76691	0.64427		1.9527e-06	0.0002287	2.8547e-16	3.0567e-13	0.59763
PHB-5IR	0.17578	-0.031918	-0.019335	-0.057274	0.15315	0.23072	0.14108	0.1905	0.11109	0.16438		1.1882e-27	1.4177e-26	0.00011637	1.3887e-31
PHF-5IR	-0.029738	0.147	0.24747	0.21841	-0.080024	-0.072319	-0.14706	-0.11679	-0.17283	-0.12765	0.36583		2.8533e-30	2.0101e-25	5.0978e-09
PHB-2IR	0.0058049	-0.068376	0.40106	0.32747	0.012423	-0.19298	-0.35511	-0.32967	-0.35723	-0.27885	0.3587	0.38247		5.7702e-16	2.8209e-14
PHSD	-0.036354	0.15876	0.27792	0.38608	-0.22138	-0.30092	-0.32699	-0.29485	-0.23176	-0.24961	0.13345	0.35086	0.27605		0.00012564
PHHS	0.018711	-0.078629	0.10923	0.081366	0.29869	0.089974	-0.045406	0.0086451	0.021566	-0.018358	0.39046	0.20119	0.26001	0.1328
