# Supplementary material for: Incorporating Genome-Wide Association Mapping Results Into Genomic Prediction Models for Grain Yield and Yield Stability in CIMMYT Spring Bread Wheat
Source: Front Plant Sci. 2020 Mar 4;11:197. doi: 10.3389/fpls.2020.00197 (PMC7064468; doi:10.3389/fpls.2020.00197)
Supplement: Supplementary file 1 [file Data_Sheet_1.zip › Table S4.XLSX]

## Sheet: Sheet1
	S4 Table Haplotypes associated with GY across multiple environments and trials
	EYT2011-12							EYT2012-13							EYT2013-14							EYT2014-15							EYT2015-16
	Haplo	B-5IR	F-5IR	B-2IR	SD	HS		Haplo	B-5IR	F-5IR	B-2IR	SD	HS		Haplo	B-5IR	F-5IR	B-2IR	SD	HS		Haplo	B-5IR	F-5IR	B-2IR	SD	HS		Haplo	B-5IR	F-5IR	B-2IR	SD	HS
2	H2.5 (1B)	0.00034888	0.0002926				2	H4.50 (2A)	0.00153	0.00042867			0.00166		H7.18 (3A)		2.5674e-06		0.00072718	0.00028078	2	H2.5 (1B)	0.000156		5.0296e-07			3	H1.11 (1A)			0.000236		0.00467
	H2.16 (1B)	0.00268	0.00010795		5.775e-06		2	H11.3 (4B)	0.00078233			0.00014952		2	H7.19 (3A)		4.7931e-05	0.00449	6.4112e-05			H4.42 (2A)	0.00365		0.00089478	0.0007713			H2.17 (1B)		1.3736e-05	2.5341e-08	5.1083e-05
	H4.3 (2A)		0.00019505		7.5016e-06		2	H11.7 (4B)			0.00021	0.000485	6.1082e-05	2	H11.5 (4B)			0.00449		0.00537	3	H4.38 (2A)	0.00596	0.00418			0.0005669		H4.16 (2A)		0.00303	9.7403e-07		0.00907
	H4.4 (2A)	0.00018266	1.0145e-05		8.3732e-08			H16.14 (6A)	0.0017			0.00753	0.00273	2	H14.38 (5B)	0.000454		0.00424	9.241e-06		2	H7.19 (3A)		0.00785	8.428e-05			2	H4.30 (2A)			9.8819e-06	2.0151e-05
	H4.5 (2A)	5.8596e-05	5.7639e-05		0.00012301		4	H17.36 (6B)				0.00014952	0.00748	3	H17.1 (6B)			0.000213	0.00837		2	H8.2 (3B)	0.000662	0.00186	0.00038642				H5.9 (2B)			0.00083866	0.00209	0.00153
	H4.7 (2A)	0.00018232	6.6632e-07		4.2872e-06		2	H2.23 (1B)			0.000643			4	H17.36 (6B)	0.00622	0.00079888		0.000748			H8.32 (3B)	4.2732e-05	0.00024862	2.5522e-05		0.00060632	3	H17.1 (6B)			0.00584	0.0008831
3	H4.8 (2A)		9.9957e-05		1.7965e-05		3	H4.8 (2A)				0.000139		4	H19.1 (7A)	2.8832e-05	0.00016898			5.6971e-10	3	H11.4 (4B)	0.00042308		0.00365		0.00271	2	H19.39 (7A)		0.00142	0.0078		0.00010375
3	H4.10 (2A)	2.6529e-05	5.8055e-07		4.4262e-06	0.0004556	3	H4.10 (2A)				0.000208		3	H1.11 (1A)				0.000723			H20.1 (7B)	0.00020271	9.2815e-05			0.00554	2	H20.14 (7B)		0.00186		0.00837
	H4.12 (2A)	0.00019896	1.6117e-06		8.052e-06	0.00095826	3	H4.38 (2A)	0.00026					2	H2.23 (1B)			0.000499			2	H20.12 (7B)	0.00027668	0.00019416				3	H4.8 (2A)				0.000588
	H8.9 (3B)		5.1849e-06		0.00019765	8.5902e-06	2	H5.21 (2B)	0.000718					2	H5.53 (2B)			0.000911			2	H20.14 (7B)	4.9686e-06	5.5124e-06	0.00019946		0.00265	3	H4.10 (2A)				0.000947
2	H8.28 (3B)		2.6103e-05	0.0008026		3.5151e-05	3	H5.42 (2B)					0.00033262	3	H4.38 (2A)	0.000352					2	H20.41 (7B)	0.000519				0.00057712	3	H7.4 (3A)				7.756e-05
3	H8.29 (3B)		0.00046453	0.00042097		0.00047454	3	H8.29 (3B)					0.00020078	2	H4.50 (2A)	0.00627					3	H21.2 (7D)		0.000453			0.00027849	3	H8.6 (3B)				0.000165
3	H11.4 (4B)		0.000866	0.00014561	0.00582	0.00138	3	H11.4 (4B)	0.00965		0.00125			2	H5.11 (2B)	4.1549e-05					2	H1.10 (1A)	0.0003338					4	H8.26 (3B)					0.00081298
2	H11.5 (4B)		0.00057207		0.00342	0.00278	3	H14.49 (5B)				3.3673e-07		2	H5.21 (2B)	0.000202					2	H5.11 (2B)	0.000379					2	H11.3 (4B)		0.000117
2	H14.38 (5B)	0.00040396				0.00081303	4	H19.1 (7A)					0.00025146	3	H5.42 (2B)					0.00033336	2	H5.19 (2B)	0.000222					2	H11.7 (4B)					0.000332
	H14.40 (5B)		0.00038359		0.00019043		3	H20.38 (7B)					0.00017824	3	H7.4 (3A)				0.00405		2	H4.30 (2A)			0.000415			2	H14.16 (5B)			0.00687
4	H17.36 (6B)				1.0107e-07	0.000203	3	H21.2 (7D)					0.00091822	2	H8.2 (3B)			0.00095				H5.1 (2B)			0.00081556			4	H17.36 (6B)		6.5161e-05
3	H21.2 (7D)	0.00364	0.00469			2.0611e-05								3	H8.6 (3B)				2.8736e-06		2	H5.53 (2B)			0.000633			4	H19.1 (7A)					0.00083309
2	H1.10 (1A)	0.000396												4	H8.26 (3B)					0.00025573	4	H8.26 (3B)					0.000368
3	H1.11 (1A)				0.00071821									3	H8.29 (3B)					0.00082161	2	H8.28 (3B)			0.000136
2	H5.1 (2B)			0.00085										3	H11.11 (4B)				0.00041935		3	H11.11 (4B)				6.5047e-05
2	H5.19 (2B)	0.000974												2	H14.16 (5B)			0.000546			3	H20.38 (7B)					0.00010277
3	H5.42 (2B)					0.00179								3	H14.49 (5B)				7.9837e-05
3	H7.4 (3A)				0.000788									2	H19.8 (7A)	0.00026982
3	H8.6 (3B)				0.000264									2	H19.39 (7A)			0.000379
4	H8.26 (3B)					0.000256								2	H20.41 (7B)	0.00024208
3	H11.11 (4B)				0.00017876
3	H14.49 (5B)				0.00049045
3	H17.1 (6B)				0.00064434
4	H19.1 (7A)					0.00228
2	H19.8 (7A)	0.000298
2	H20.12 (7B)	0.00046808
3	H20.38 (7B)					0.00016
	Footnote: The numbers on the left of each haplotype block (HB) represents number of trials in which it was found significant. The non-highlighted, yellow highlighted, green highlighted and blue highlighted cells represent haplotype blocks belonging to categories '1', '2', '3' and '4', respectively.
