# Supplementary material for: Incorporating Genome-Wide Association Mapping Results Into Genomic Prediction Models for Grain Yield and Yield Stability in CIMMYT Spring Bread Wheat
Source: Front Plant Sci. 2020 Mar 4;11:197. doi: 10.3389/fpls.2020.00197 (PMC7064468; doi:10.3389/fpls.2020.00197)
Supplement: Supplementary file 1 [file Data_Sheet_1.zip › Table S5.XLSX]

## Sheet: Sheet1
	S5 Table SNPs associated with GY across multiple environments and trials
	EYT2011-12	B-5IR	F-5IR	B-2IR	SD	HS		EYT2012-13	B-5IR	F-5IR	B-2IR	SD	HS		EYT2013-14	B-5IR	F-5IR	B-2IR	SD	HS		EYT2014-15	B-5IR	F-5IR	B-2IR	SD	HS		EYT2015-16	B-5IR	F-5IR	B-2IR	SD	HS
	S1B_1472779	7.1324e-06	0.00062324		0.00063704	1.943e-05		S4B_3854545	0.00023449			5.7284e-05	2.2148e-05		S5B_221275747	9.2644e-05	0.00092759	0.00065906	7.6295e-06	4.388e-05		S4B_643534055	5.6114e-05	6.5453e-06	1.3708e-08	0.58003	0.00082368		S3A_710793977	0.0003371	2.0316e-05		0.33684	8.6481e-05
	S1B_53936854	1.0695e-05	0.00067821		0.00045959	3.4381e-07		S6A_5482447	0.00037412			0.0005637	1.8867e-05		S7A_10907088	8.3272e-05	5.6326e-06			1.9831e-06		S2A_754454403	1.9204e-05	6.6415e-07	3.5368e-09	7.4425e-05	1.5277e-05		S6B_669886394	0.00037185	3.1726e-07		0.0004439
	S1B_160486840	2.6773e-05	0.00046006		0.00052517	0.00016536		S7D_40733143	0.00040295	1.2365e-05			5.8927e-05		S6B_314022291	0.00023563			0.00016108	0.00079674		S7B_720831480	1.4752e-05		1.6819e-05		3.1743e-05		S3A_8686639	0.00040989			0.00083225	0.0002237
	S1B_43086832	0.00027275	0.00066474		7.0028e-05			S4A_462211204	1.5577e-05	2.2037e-06			0.00069622		S6B_159129572	0.00059545	0.00029994	2.6439e-05				S7B_159873371	2.3525e-05	5.9252e-06			0.00080022		S3A_8686624	0.00044531			0.00096864	0.00018602
	S1B_171031411	6.2487e-05	0.00047952		5.7788e-06	0.00018868		S7B_617555486		1.6687e-05	0.00079811		2.7799e-06		S6B_157864381	2.4239e-05	0.00010702		0.00094995			S5A_586600382	2.3617e-05	1.0295e-06			0.00049827		S1B_640072720		1.3736e-05	2.5341e-08	5.1083e-05
	S2A_15958188	0.0006339	0.00023299		6.724e-05	0.00067931		S7B_666099967	9.2392e-06	0.00018848			0.00010621		S7A_2720131	2.8832e-05	0.00016898			5.6971e-06		S3B_787427815	0.00073238	3.2087e-05	0.00016004		0.00069252		S1B_640072744		1.3736e-05	2.5341e-08	5.1083e-05
	S1B_74249006	0.00063546	0.00056314		2.2335e-07	0.00064325		S2A_740238913		0.00897	0.00024649	0.0001832	0.00026381		S7A_2720136	2.8832e-05	0.00016898			5.6971e-05		S5B_107923144	5.4723e-05	1.4153e-05		0.00083955			S5D_467176834		1.7642e-05		0.0005389	0.00062901
	S2A_16016633	2.6529e-05	5.8055e-05		0.00044262	0.0004556		S4A_731405104	6.1691e-05		1.0118e-05		0.00050397		S5B_182990373	4.6044e-05		0.0002286	1.2352e-05			S7D_633825172	5.5139e-05	2.8904e-05	0.0001093				S5A_36249636		1.0124e-05		0.00057873	1.1489e-06
	S2A_16016651	2.6529e-05	5.8055e-05		0.00044262	0.0004556		S7A_730639327			7.8729e-05	2.2992e-05	0.00018928		S7A_3578949	5.9622e-05	2.094e-06			8.6846e-05		S7B_185804896	9.1118e-06	0.00052437	0.0001995				S5B_511831658			6.748e-05	0.0005909	0.00068102
	S2A_19902461	5.6524e-05	2.2427e-05		0.00046175	0.00031315		S4A_729926093			0.00094132	1.3944e-05	1.591e-06		S6B_149018318	7.0354e-05	0.00062438	0.00015631				S7B_162337469	1.9058e-07	0.0008426			0.00056445		S3B_720989723		0.00056065		0.00076848	0.00014012
	S3B_754369742		8.214e-05	1.4246e-07	0.00093427	0.00049022		S4A_722500479			0.0009629	0.00087499	0.00082926		S6A_599684066		3.6398e-07		7.008e-05	0.00097159		S4B_151913934	1.0378e-05	1.349e-05	6.354e-05				S3A_668872879			2.0847e-05	0.00096111	3.1816e-05
	S2A_24002740	0.00016371	8.4562e-05		6.1127e-06	0.0006227		S7A_628520189		0.00043403		0.00051497	0.00023185		S6A_599684076		3.6398e-07		7.008e-05	0.00097159		S3B_787272307	6.6399e-05	3.4939e-05	3.6933e-06			2	S2A_211705334			9.8819e-05	0.00020151
	S2A_11543986	0.00010264	8.4799e-05		1.011e-07			S7A_628520213		0.00043403		0.00051497	2.3185e-05		S3A_653855222		4.2172e-05		8.209e-05	0.00079271		S3B_815059422	8.601e-05	4.1719e-05	0.00043703			2	S2A_211705336			9.8819e-05	0.00020151
	S2A_18495181	0.0001605	0.00068365		8.7795e-05	0.00045164		S5A_29775732	8.5746e-05	0.00051981			0.0006872	3	S7A_3957294		5.6756e-05	0.0004407		9.3329e-10		S3B_815059466	8.601e-05	4.1719e-05	0.00043703			2	S4B_4128125	0.000117
	S2A_15962301	0.00046665	0.00072764		2.5129e-05	0.00044778	2	S4B_4128125	0.00078233			0.00014952			S5B_43458768		7.9476e-05	0.00085499	3.0537e-05			S7B_747606455	1.9344e-06	4.6151e-05		2.4612e-05		2	S4B_4128135	0.000117
	S2A_14418760	0.00018569	9.0785e-05		0.00023061	0.00027024	2	S4B_4128135	0.00078233			0.00014952			S7A_4440338		9.0601e-05	0.00048654		1.2269e-06		S6B_21424272	3.5382e-06	0.00048237	0.00070898			2	S5B_387952822			0.000687
	S5B_53323171		0.00026527	1.1894e-06	0.00011676	0.00061518	3	S7B_713286031					2.557e-06		S1A_497221140		0.00093982	9.345e-05	5.517e-06			S6B_21424298	3.5382e-06	0.00048237	0.00070898			2	S5B_387952832			0.000687
	S3B_759656554		0.00013634	6.7715e-06	0.00020298	3.5953e-05	3	S7B_712486651					1.291e-06		S1A_497221169		0.00093982	9.345e-06	5.517e-06			S3B_787853934	2.7739e-05	8.1276e-05	0.00075826			2	S6B_3567046			0.000455	0.00199
	S3B_759656571		0.00013634	0.0067715	0.00020298	3.5953e-05	3	S7A_3957294					0.00030509		S6A_559137926	4.0233e-05		4.5398e-05		3.06e-05		S3B_787853981	9.9773e-05	0.00011015	1.0819e-05			2	S6B_3567059			0.000455	0.00199
	S3B_801319258			0.00027763	4.0634e-05	4.2458e-05	3	S7B_614292314					2.3117e-07		S7A_3846047		0.00018522	9.2714e-05		5.8876e-06		S2D_16056887	0.00042349		3.691e-05	3.4426e-06		2	S7A_675454642			0.00078		0.00010375
2	S1B_20287464	1.2702e-05	0.000269		0.00051233		2	S1B_613423060					5.4813e-05		S1B_17892184			0.00043549	0.00029337	9.6236e-05		S7D_632593236	6.8278e-07	0.00033999		0.00049635		2	S7A_675454643			0.00078		0.00010375
2	S2B_142247929	0.000974			0.00035322									2	S5B_571861468	0.00454		0.00424	9.241e-06			S7B_748866090	0.00011066	0.00026809		0.00060155		3	S6B_476199639			0.00189
2	S2B_142247930	0.000974			0.00035322									2	S7A_36087756	0.00013349						S7B_746535944	2.5982e-05	0.00086419		0.00074772		3	S1B_637821116			0.00014001
2	S5B_571861468	0.00040396			0.000727	0.00081303								2	S3B_7031744			0.00095	0.001359			S2A_756163842	0.00011017		0.00062362	8.5194e-05
2	S7A_36087756	0.000167												2	S6B_3567046			0.00018635	0.000103			S2A_756163860	0.00011017		0.00062362	8.5194e-05
2	S1A_535441795	0.000396												2	S6B_3567059			0.00018635	0.000103			S7D_633033714	0.00028319	0.00062134			0.0009843
2	S1A_535441797	0.000396												2	S2B_795302376			0.000911			2	S1B_20287464	0.000502		0.00073296	0.000352
3	S7B_57635509	0.00037384												2	S2B_795302390			0.000911			2	S2A_211705334			0.000415	0.0002688
2	S1B_461236200	0.00028552												2	S5B_387952822			0.000546			2	S2A_211705336			0.000415	0.0002688
2	S2B_72159745	7.191e-05												2	S5B_387952832			0.000546			2	S3B_7031744			0.00038642	0.00186
2	S2B_72159786	7.191e-05												2	S7A_675454642			0.000379			2	S1A_535441795	0.0003338
3	S6B_476199639			0.00061758										2	S7A_675454643			0.000379			2	S1A_535441797	0.0003338
3	S1B_637821116			0.0006332										3	S7B_57635509	0.00059691					2	S2B_142247929	0.000222
2	S4B_663459971				5.2004e-05									2	S2B_72159745	1.2312e-05					2	S2B_142247930	0.000222
2	S3B_40289701				6.2927e-06									2	S2B_72159786	1.2312e-05					2	S2B_795302376			0.000633
3	S7B_713286031					3.9277e-05								3	S6B_476199639			0.00096644			2	S2B_795302390			0.000633
3	S7B_712486651					1.9331e-06								3	S1B_637821116			2.0012e-05			3	S7B_57635509	0.00015003
3	S7A_3957294					3.5708e-06								2	S4B_663459971				0.00053816		2	S1B_461236200	5.027e-06
3	S7B_614292314					2.2595e-05															2	S3B_40289701				0.00013781
2	S1B_613423060					7.0637e-05															3	S7B_713286031					4.7778e-05
																					3	S7B_712486651					0.00011713
	Footnote: The numbers on the left of each marker represents number of trials in which it was found significant. The non-highlighted, yellow highlighted, green highlighted and blue highlighted cells represent SNPs belonging to categories '1', '2', '3' and '4', respectively.																				3	S7B_614292314					2.2453e-07
