# Supplementary material for: Incorporating Genome-Wide Association Mapping Results Into Genomic Prediction Models for Grain Yield and Yield Stability in CIMMYT Spring Bread Wheat
Source: Front Plant Sci. 2020 Mar 4;11:197. doi: 10.3389/fpls.2020.00197 (PMC7064468; doi:10.3389/fpls.2020.00197)
Supplement: Supplementary file 1 [file Data_Sheet_1.zip › Table S6.XLSX]

## Sheet: Sheet2
Table S6 . Common SNPs (underscored) between haplotypes- and single SNPs-based GWAS
EYT2011-12			EYT2012-13			EYT2013-14			EYT2014-15			EYT2015-16
Haplotype block (HB)	Markers in each HB	Single SNPs	Haplotype block (HB)	Markers in each HB	Single SNPs	Haplotype block (HB)	Markers in each HB	Single SNPs	Haplotype block (HB)	Markers in each HB	Single SNPs	Haplotype block (HB)	Markers in each HB	Single SNPs
H1.10 (1A)	S1A_535441795	S1A_535441795	H2.23 (1B)	S1B_677572981	S1B_613423060	H1.11 (1A)	S1A_535882526	S1A_497221140	H1.10 (1A)	S1A_535441795	S1A_535441795	H1.11 (1A)	S1A_535882526	S1B_637821116
	S1A_535441797	S1A_535441797		S1B_677572998	S2A_740238913		S1A_535882528	S1A_497221169		S1A_535441797	S1A_535441797		S1A_535882528	S1B_640072720
H1.11 (1A)	S1A_535882526	S1B_1472779	H4.8 (2A)	S2A_13606443	S4A_462211204	H2.23 (1B)	S1B_677572981	S1B_17892184	H2.5 (1B)	S1B_20269363	S1B_20287464	H2.17 (1B)	S1B_640072720	S1B_640072744
	S1A_535882528	S1B_160486840		S2A_13606453	S4A_722500479		S1B_677572998	S1B_637821116		S1B_20287464	S1B_461236200		S1B_640072744	S2A_211705334
H2.5 (1B)	S1B_20269363	S1B_171031411	H4.10 (2A)	S2A_16016633	S4A_729926093	H4.38 (2A)	S2A_748528721	S2B_72159745	H4.30 (2A)	S2A_211705334	S2A_211705334	H4.8 (2A)	S2A_13606443	S2A_211705336
	S1B_20287464	S1B_20287464		S2A_16016651	S4A_731405104		S2A_748528738	S2B_72159786		S2A_211705336	S2A_211705336		S2A_13606453	S3A_668872879
H2.16 (1B)	S1B_635794761	S1B_43086832	H4.38 (2A)	S2A_748528721	S4B_3854545	H4.50 (2A)	S2A_779846680	S2B_795302376	H4.38 (2A)	S2A_748528721	S2A_754454403	H4.10 (2A)	S2A_16016633	S3A_710793977
	S1B_635794778	S1B_461236200		S2A_748528738	S4B_4128125		S2A_779846718	S2B_795302390		S2A_748528738	S2A_756163842		S2A_16016651	S3A_8686624
H4.3 (2A)	S2A_2376658	S1B_53936854	H4.50 (2A)	S2A_779846680	S4B_4128135	H5.11 (2B)	S2B_71692883	S3A_653855222	H4.42 (2A)	S2A_755104930	S2A_756163860	H4.16 (2A)	S2A_42194536	S3A_8686639
	S2A_2376664	S1B_613423060		S2A_779846718	S5A_29775732		S2B_71692929	S3B_7031744		S2A_755116017	S2B_142247929		S2A_42194544	S3B_720989723
H4.4 (2A)	S2A_3965047	S1B_637821116	H5.21 (2B)	S2B_178761042	S6A_5482447	H5.21 (2B)	S2B_178761042	S4B_663459971	H5.1 (2B)	S2B_8754756	S2B_142247930	H4.30 (2A)	S2A_211705334	S4B_4128125
	S2A_3965054	S1B_74249006		S2B_178771120	S7A_3957294		S2B_178771120	S5B_182990373		S2B_8754774	S2B_795302376		S2A_211705336	S4B_4128135
H4.5 (2A)	S2A_5619184	S2A_11543986	H5.42 (2B)	S2B_746655453	S7A_628520189	H5.42 (2B)	S2B_746655453	S5B_221275747	H5.11 (2B)	S2B_71692883	S2B_795302390	H5.9 (2B)	S2B_69009755	S5A_36249636
	S2A_5619233	S2A_14418760		S2B_746655456	S7A_628520213		S2B_746655456	S5B_387952822		S2B_71692929	S2D_16056887		S2B_69009761	S5B_387952822
H4.7 (2A)	S2A_13094199	S2A_15958188	H8.29 (3B)	S3B_758268675	S7A_730639327	H5.53 (2B)	S2B_795302376	S5B_387952832	H5.19 (2B)	S2B_142247929	S3B_40289701	H7.4 (3A)	S3A_10999541	S5B_387952832
	S2A_13094219	S2A_15962301		S3B_758268678	S7B_614292314		S2B_795302390	S5B_43458768		S2B_142247930	S3B_7031744		S3A_10999543	S5B_511831658
H4.8 (2A)	S2A_13606443	S2A_16016633		S3B_758391015	S7B_617555486	H7.4 (3A)	S3A_10999541	S5B_571861468	H5.53 (2B)	S2B_795302376	S3B_787272307	H8.6 (3B)	S3B_14314433	S5D_467176834
	S2A_13606453	S2A_16016651		S3B_758514265	S7B_666099967		S3A_10999543	S6A_559137926		S2B_795302390	S3B_787427815		S3B_14314439	S6B_3567046
H4.10 (2A)	S2A_16016633	S2A_18495181	H11.3 (4B)	S4B_4128125	S7B_712486651	H7.18 (3A)	S3A_650857859	S6A_599684066	H7.19 (3A)	S3A_651647755	S3B_787853934	H8.26 (3B)	S3B_748784738	S6B_3567059
	S2A_16016651	S2A_19902461		S4B_4128135	S7B_713286031		S3A_650857860	S6A_599684076		S3A_651647756	S3B_787853981		S3B_748784767	S6B_476199639
H4.12 (2A)	S2A_21005775	S2A_24002740	H11.4 (4B)	S4B_16704351	S7D_40733143	H7.19 (3A)	S3A_651647755	S6B_149018318	H8.2 (3B)	S3B_7031744	S3B_815059422	H11.3 (4B)	S4B_4128125	S6B_669886394
	S2A_21005792	S2B_142247929		S4B_16704376			S3A_651647756	S6B_157864381		S3B_7031759	S3B_815059466		S4B_4128135	S7A_675454642
H5.1 (2B)	S2B_8754756	S2B_142247930	H11.7 (4B)	S4B_497112582		H8.2 (3B)	S3B_7031744	S6B_159129572	H8.26 (3B)	S3B_748784738	S4B_151913934	H11.7 (4B)	S4B_497112582	S7A_675454643
	S2B_8754774	S2B_72159745		S4B_497112585			S3B_7031759	S6B_314022291		S3B_748784767	S4B_643534055		S4B_497112585
H5.19 (2B)	S2B_142247929	S2B_72159786		S4B_497112622		H8.6 (3B)	S3B_14314433	S6B_3567046	H8.28 (3B)	S3B_755079571	S5A_586600382		S4B_497112622
	S2B_142247930	S3B_40289701	H14.49 (5B)	S5B_711277563			S3B_14314439	S6B_3567059		S3B_755079586	S5B_107923144	H14.16 (5B)	S5B_387952822
H5.42 (2B)	S2B_746655453	S3B_754369742		S5B_711277564		H8.26 (3B)	S3B_748784738	S6B_476199639	H8.32 (3B)	S3B_787853934	S6B_21424272		S5B_387952832
	S2B_746655456	S3B_759656554	H16.14 (6A)	S6A_483593510			S3B_748784767	S7A_10907088		S3B_787853981	S6B_21424298	H17.36 (6B)	S6B_594669879
H7.4 (3A)	S3A_10999541	S3B_759656571		S6A_483593525		H8.29 (3B)	S3B_758268675	S7A_2720131	H11.4 (4B)	S4B_16704351	S7B_159873371		S6B_594669891
	S3A_10999543	S3B_801319258	H17.36 (6B)	S6B_594669879			S3B_758268678	S7A_2720136		S4B_16704376	S7B_162337469	H17.1 (6B)	S6B_3567046
H8.6 (3B)	S3B_14314433	S4B_663459971		S6B_594669891			S3B_758391015	S7A_3578949	H11.11 (4B)	S4B_664556294	S7B_185804896		S6B_3567059
	S3B_14314439	S5B_53323171	H19.1 (7A)	S7A_2720131			S3B_758514265	S7A_36087756		S4B_664556306	S7B_57635509		S6B_3567083
H8.26 (3B)	S3B_748784738	S5B_571861468		S7A_2720136		H11.5 (4B)	S4B_415113514	S7A_3846047	H20.1 (7B)	S7B_54311832	S7B_614292314	H19.1 (7A)	S7A_2720131
	S3B_748784767	S6B_476199639	H20.38 (7B)	S7B_714049759			S4B_415113547	S7A_3957294		S7B_54316531	S7B_712486651		S7A_2720136
H8.9 (3B)	S3B_22443968	S7A_36087756		S7B_714050254		H11.11 (4B)	S4B_664556294	S7A_3957294	H20.12 (7B)	S7B_160614818	S7B_713286031	H19.39 (7A)	S7A_675454642
	S3B_22443998	S7A_3957294		S7B_714050329			S4B_664556306	S7A_4440338		S7B_160614819	S7B_720831480		S7A_675454643
H8.28 (3B)	S3B_755079571	S7B_57635509	H21.2 (7D)	S7D_6722137		H14.16 (5B)	S5B_387952822	S7A_675454642	H20.14 (7B)	S7B_185804896	S7B_746535944	H20.14 (7B)	S7B_185804896
	S3B_755079586	S7B_614292314		S7D_6722162			S5B_387952832	S7A_675454643		S7B_185804902	S7B_747606455		S7B_185804902
H8.29 (3B)	S3B_758268675	S7B_712486651				H14.49 (5B)	S5B_711277563	S7B_57635509	H20.38 (7B)	S7B_714049759	S7B_748866090
	S3B_758268678	S7B_713286031					S5B_711277564			S7B_714050254	S7D_632593236
	S3B_758391015					H14.38 (5B)	S5B_571861468			S7B_714050329	S7D_633033714
	S3B_758514265						S5B_571861476		H20.41 (7B)	S7B_724005624	S7D_633825172
H11.4 (4B)	S4B_16704351					H17.1 (6B)	S6B_3567046			S7B_724005636
	S4B_16704376						S6B_3567059			S7B_724005641
H11.5 (4B)	S4B_415113514						S6B_3567083		H21.2 (7D)	S7D_6722137
	S4B_415113547					H17.36 (6B)	S6B_594669879			S7D_6722162
H11.11 (4B)	S4B_664556294						S6B_594669891
	S4B_664556306					H19.1 (7A)	S7A_2720131
H14.38 (5B)	S5B_571861468						S7A_2720136
	S5B_571861476					H19.8 (7A)	S7A_36087756
H14.40 (5B)	S5B_594147107						S7A_36087757
	S5B_594147108						S7A_36096388
H14.49 (5B)	S5B_711277563					H19.39 (7A)	S7A_675454642
	S5B_711277564						S7A_675454643
H17.1 (6B)	S6B_3567046					H20.41 (7B)	S7B_724005624
	S6B_3567059						S7B_724005636
	S6B_3567083						S7B_724005641
H17.36 (6B)	S6B_594669879
	S6B_594669891
H19.1 (7A)	S7A_2720131
	S7A_2720136
H19.8 (7A)	S7A_36087756
	S7A_36087757
	S7A_36096388
H20.12 (7B)	S7B_160614818
	S7B_160614819
H20.38 (7B)	S7B_714049759
	S7B_714050254
	S7B_714050329
H21.2 (7D)	S7D_6722137
	S7D_6722162
Footnote:	The first column in each EYT represents the name of the haplotype block chromosomewise associated with GY (also given in Supplementary Table S4).
	The second column details the markers that formed the corresponding haplotype block.
	The third column provides the names of associated single SNPs chromosomewise identified in single SNP GWAS (also given in Supplementary Table S5). The common SNPs between both types of analyses for all EYTs considered together are underlined.
