# Supplementary material for: Incorporating Genome-Wide Association Mapping Results Into Genomic Prediction Models for Grain Yield and Yield Stability in CIMMYT Spring Bread Wheat
Source: Front Plant Sci. 2020 Mar 4;11:197. doi: 10.3389/fpls.2020.00197 (PMC7064468; doi:10.3389/fpls.2020.00197)
Supplement: Supplementary file 1 [file Data_Sheet_1.zip › Table S8.XLSX]

## Sheet: Sheet1
S8 Table	Haplotypes associated with Pi and their allelic effects on GY across EYTs
Haplotype block HB	Markers in HB	Haplotypes in HB	EYTs in which association with Pi was detcted	Environments in each EYT with significant effects of favorable haplotype on GY t/ht				Allelic effects of favorable haplotypes	Allelic effects of favorable alleles of single SNPs
H1.11 1A	S1A_535882526	AA	EYT 2011-12 p = 0.00737	GYSD				3.9 to 10.7%	1.1 to 2.5%
	S1A_535882528	GG	EYT 2013-14 p = 0.0082	GYSD					1.1 to 2.5%
			EYT 2015-16 p = 0.000125	GYF-5IR	GYB-2IR	GYHS
H10.1 4A	S4A_52239712	AT	EYT 2012-13 p = 0.00436	GYB-5IR	GY_HS			0.8 to 5.3%
	S4A_52239744	GG	EYT 2015-16 p = 0.000593	GYF-5IR
H10.14 4A	S4A_718920432	CC	EYT 2012-13 p = 0.00105	GY_HS				1.7 to 6.7%	0.9 to 5.6%
	S4A_718920438	CT	EYT 2013-14 p = 0.000605	GYB-5IR	GY_HS				0.8 to 3.0%
		TT
H11.4 4B	S4B_16704351	GA	EYT 2011-12 p = 0.000035661	GYF-5IR	GYB-2IR	GYSD	GYHS	2.0 to 11%
	S4B_16704376	TG	EYT 2012-13 p = 0.00589	GYB-5IR	GYB-2IR
			EYT 2014-15 p = 0.000018466	GYB-5IR	GYB-2IR	GYHS
H11.5 4B	S4B_415113514	AC	EYT 2011-12 p = 0.00039656	GYF-5IR	GYSD	GY_HS		1.7 to 9.1%	0.9 to 2.5%
	S4B_415113547	GT	EYT 2013-14 p = 0.00193	GYB-2IR	GYHS				0.2 to 2.0%
H11.7 4B	S4B_497112582	CGG	EYT 2012-13 p = 0.00097567	GYB-2IR	GYSD	GY_HS		2.1 to 7.1%
	S4B_497112585	TAA	EYT 2015-16 p = 0.00214	GY_HS
	S4B_497112622
H14.8 5B	S5B_65061153	CG	EYT 2011-12 0.000267	GYF-5IR	GYB-2IR	GYSD		0.7 to 9.09%	1.2 to 2.1%
	S5B_65061185	TA	EYT 2013-14 p = 0.000051373	GYB-2IR	GYSD				1.2 to 2.1%
			EYT 2015-16 0.00113	GYB-2IR	GYHS
H17.36 6B	S6B_595204104	AG	EYT 2011-12 p = 0.00044	GYSD	GYHS			0.12 to 6.7%	0.8 to 5.1%
	S6B_595204107	GA	EYT 2012-13 p = 0.00111	GYSD	GYHS				0.8 to 5.1%
			EYT 2013-14 p = 0.000036744	GYB-5IR	GYF-5IR	GYSD
			EYT 2015-16 p = 0.00178	GYF-5IR	GYSD
H19.8 7A	S7A_36087756	AGA	EYT 2011-12 p = 0.00267	GYB-5IR				5 to 11.30%	1.5 to 5.3%
	S7A_36087757	AGG	EYT 2012-13 p = 0.00312	GYSD	GYHS
	S7A_36096388	GAG	EYT 2013-14 p = 0.000664	GYB-5IR
H20.6 7B	S7B_126787235	AG	EYT 2013-14 p = 0.00839	GYSD	GY_HS			2.6 to 11.30%	0.8 to 2.0%
	S7B_126787326	CC	EYT 2015-16 p = 0.00074951	GYF-5IR
H20.14 7B	S7B_185804896	AG	EYT 2014-15 p = 0.00416	GYB-5IR	GYF-5IR	GYB-2IR	GY_HS	1.6 to 8.9%
	S7B_185804902	GA	EYT 2015-16 p = 0.00605	GYSD	GYF-5IR
		GG
H20.297B	S7B_646256533	CG	EYT 2013-14 p = 0.00052363	GYB-5IR	GYSD			2.0 to 3.5%	0.9 to 2.4%
	S7B_646256571	TA	EYT 2014-15 p = 0.000043511	GY_HS					0.9 to 2.4%
H20.33 7B	S7B_654318280	CG	EYT 2011-12 p = 0.00129	GYB-5IR	GYSD			1.0 to 11.2%	0.9 to 2.5%
	S7B_654318301	TC	EYT 2014-15 p = 0.00059466	GYB-2IR	GY_HS	GYSD			0.9 to 2.5%
H20.38 7B	S7B_714049759	GTG	EYT 2013-14 p = 0.000718	GYF-5IR	GYSD			1.1 to 4.5%
	S7B_714050254	TCA	EYT 2014-15 p = 0.000082457	GYF-5IR	GY_HS
	S7B_714050329
H21.2 7D	S7D_6722137	CG	EYT 2011-12 p = 0.00005312	GYB-5IR	GYF-5IR	GYSD	GY_HS	2.5 to 8.8%
	S7D_6722162	TA	EYT 2014-15 p = 0.00107	GYF-5IR	GY_HS
Footnote: The number in marker names in second column represents physical positions of SNPs based on wheat reference genome vs 1.0. Underscored markers in second column were identiifed in single marker-based GWAS and underscored haplotypes in third column are favorable.
